# Supplementary material for: Information Processing Speed Assessed with Letter Digit Substitution Test in Croatian Sample of Multiple Sclerosis Patients
Source: Diagnostics (Basel). 2022 Jan 4;12(1):111. doi: 10.3390/diagnostics12010111 (PMC8774378; doi:10.3390/diagnostics12010111)
Supplement: Supplementary file 1 [file diagnostics-12-00111-s001.zip]

Archive with 1 entries (1 files):
- diagnostics-1510111-supplementary.pdf
